# Supplementary material for: Comprehensive identification, characterization, and expression analysis of the MORF gene family in Brassica napus
Source: BMC Plant Biol. 2024 May 30;24:475. doi: 10.1186/s12870-024-05177-3 (PMC11138011; doi:10.1186/s12870-024-05177-3)
Supplement: Supplementary file 2 — Supplementary Material 2 [file 12870_2024_5177_MOESM2_ESM.xlsx]

## Sheet: Sheet1
Table S1. Interspecies collinear gene pairs.
Gene1		Gene2
Gene ID	Gene Name	Gene ID	Gene Name
ZS11A01G010980	BnMORF1	AT4G20020	AtMORF1
ZS11A01G010980	BnMORF1	AT5G44780	AtMORF4
ZS11A01G038120	BnMORF2	AT3G15000	AtMORF8
ZS11A01G045540	BnMORF3	AT3G06790	AtMORF3
ZS11A03G031220	BnMORF5	AT3G06790	AtMORF3
ZS11A03G034900	BnMORF6	AT3G15000	AtMORF8
ZS11A03G046870	BnMORF7	AT4G20020	AtMORF1
ZS11A03G046870	BnMORF7	AT5G44780	AtMORF4
ZS11A04G023540	BnMORF8	AT2G33430	AtMORF2
ZS11A04G024620	BnMORF9	AT2G35240	AtMORF6
ZS11A05G009520	BnMORF11	AT1G32580	AtMORF5
ZS11A05G009520	BnMORF11	AT2G35240	AtMORF6
ZS11A05G010990	BnMORF12	AT2G33430	AtMORF2
ZS11A05G030820	BnMORF14	AT3G15000	AtMORF8
ZS11A06G007720	BnMORF15	AT1G11430	AtMORF9
ZS11A06G041400	BnMORF16	AT4G20020	AtMORF1
ZS11A06G041400	BnMORF16	AT5G44780	AtMORF4
ZS11A07G036840	BnMORF19	AT1G72530	AtMORF7
ZS11A08G029760	BnMORF20	AT1G11430	AtMORF9
ZS11C01G013620	BnMORF21	AT4G20020	AtMORF1
ZS11C01G013620	BnMORF21	AT5G44780	AtMORF4
ZS11C01G051320	BnMORF22	AT3G15000	AtMORF8
ZS11C01G060210	BnMORF23	AT3G06790	AtMORF3
ZS11C03G038800	BnMORF26	AT3G06790	AtMORF3
ZS11C03G043350	BnMORF27	AT3G15000	AtMORF8
ZS11C04G012530	BnMORF29	AT1G32580	AtMORF5
ZS11C04G012530	BnMORF29	AT2G35240	AtMORF6
ZS11C04G015060	BnMORF30	AT2G33430	AtMORF2
ZS11C04G063850	BnMORF31	AT2G33430	AtMORF2
ZS11C04G065140	BnMORF32	AT2G35240	AtMORF6
ZS11C05G009080	BnMORF33	AT1G11430	AtMORF9
ZS11C05G053380	BnMORF35	AT3G15000	AtMORF8
ZS11C06G035830	BnMORF36	AT1G72530	AtMORF7
ZS11C06G047270	BnMORF38	AT1G72530	AtMORF7
ZS11C07G029930	BnMORF41	AT4G20020	AtMORF1
ZS11C07G029930	BnMORF41	AT5G44780	AtMORF4
ZS11C07G052450	BnMORF42	AT4G20020	AtMORF1
ZS11C07G052450	BnMORF42	AT5G44780	AtMORF4
ZS11C08G025790	BnMORF43	AT1G11430	AtMORF9
ZS11A05G030820	BnMORF14	AT1G53230	N/A
