# Supplementary material for: Comprehensive identification, characterization, and expression analysis of the MORF gene family in Brassica napus
Source: BMC Plant Biol. 2024 May 30;24:475. doi: 10.1186/s12870-024-05177-3 (PMC11138011; doi:10.1186/s12870-024-05177-3)
Supplement: Supplementary file 3 — Supplementary Material 3 [file 12870_2024_5177_MOESM3_ESM.xlsx]

## Sheet: Sheet1
Table S2. Duplication type of BnMORF genes in Brassica napus.
Gene ID	Gene name	Duplication type
ZS11A03G034900	BnMORF6	WGD or Segmental
ZS11C03G043350	BnMORF27	WGD or Segmental
ZS11A05G030820	BnMORF14	WGD or Segmental
ZS11C05G053380	BnMORF35	WGD or Segmental
ZS11A01G038120	BnMORF2	WGD or Segmental
ZS11C01G051320	BnMORF22	WGD or Segmental
ZS11A07G036840	BnMORF19	WGD or Segmental
ZS11C06G047270	BnMORF38	WGD or Segmental
ZS11C06G035830	BnMORF36	WGD or Segmental
ZS11C06G035910	BnMORF37	WGD or Segmental
ZS11C03G038800	BnMORF26	WGD or Segmental
ZS11A03G031220	BnMORF5	WGD or Segmental
ZS11A01G045540	BnMORF3	WGD or Segmental
ZS11C01G060210	BnMORF23	WGD or Segmental
ZS11A04G023540	BnMORF8	WGD or Segmental
ZS11C04G063850	BnMORF31	WGD or Segmental
ZS11A05G010990	BnMORF12	WGD or Segmental
ZS11C04G015060	BnMORF30	WGD or Segmental
ZS11C03G019700	BnMORF24	WGD or Segmental
ZS11C07G009940	BnMORF40	WGD or Segmental
ZS11A03G017260	BnMORF4	WGD or Segmental
ZS11C03G020440	BnMORF25	WGD or Segmental
ZS11A07G005440	BnMORF17	WGD or Segmental
ZS11A04G024620	BnMORF9	WGD or Segmental
ZS11C04G065140	BnMORF32	WGD or Segmental
ZS11A05G009520	BnMORF11	WGD or Segmental
ZS11C04G012530	BnMORF29	WGD or Segmental
ZS11C07G008710	BnMORF39	Dispersed
ZS11C08G025790	BnMORF43	WGD or Segmental
ZS11C05G009080	BnMORF33	WGD or Segmental
ZS11A06G007720	BnMORF15	WGD or Segmental
ZS11A08G029760	BnMORF20	WGD or Segmental
ZS11A05G000440	BnMORF10	Dispersed
ZS11C03G079820	BnMORF28	WGD or Segmental
ZS11A06G041400	BnMORF16	WGD or Segmental
ZS11C07G029930	BnMORF41	WGD or Segmental
ZS11A01G010980	BnMORF1	WGD or Segmental
ZS11C01G013620	BnMORF21	WGD or Segmental
ZS11A03G046870	BnMORF7	WGD or Segmental
ZS11C07G052450	BnMORF42	WGD or Segmental
WGD:Whole genome duplication
