# Supplementary material for: Comprehensive identification, characterization, and expression analysis of the MORF gene family in Brassica napus
Source: BMC Plant Biol. 2024 May 30;24:475. doi: 10.1186/s12870-024-05177-3 (PMC11138011; doi:10.1186/s12870-024-05177-3)
Supplement: Supplementary file 4 — Supplementary Material 4 [file 12870_2024_5177_MOESM4_ESM.xlsx]

## Sheet: Sheet1
Table S3. List of syntenic blocks of the BnMORF genes in Brassica napus.
Gene Name		Gene ID
BnMORF1	BnMORF7	ZS11A01G010980	ZS11A03G046870
BnMORF3	BnMORF5	ZS11A01G045540	ZS11A03G031220
BnMORF2	BnMORF6	ZS11A01G038120	ZS11A03G034900
BnMORF1	BnMORF16	ZS11A01G010980	ZS11A06G041400
BnMORF1	BnMORF21	ZS11A01G010980	ZS11C01G013620
BnMORF2	BnMORF22	ZS11A01G038120	ZS11C01G051320
BnMORF3	BnMORF23	ZS11A01G045540	ZS11C01G060210
BnMORF3	BnMORF26	ZS11A01G045540	ZS11C03G038800
BnMORF1	BnMORF28	ZS11A01G010980	ZS11C03G079820
BnMORF2	BnMORF27	ZS11A01G038120	ZS11C03G043350
BnMORF2	BnMORF35	ZS11A01G038120	ZS11C05G053380
BnMORF1	BnMORF42	ZS11A01G010980	ZS11C07G052450
BnMORF1	BnMORF41	ZS11A01G010980	ZS11C07G029930
BnMORF4	BnMORF9	ZS11A03G017260	ZS11A04G024620
BnMORF6	BnMORF14	ZS11A03G034900	ZS11A05G030820
BnMORF4	BnMORF11	ZS11A03G017260	ZS11A05G009520
BnMORF7	BnMORF16	ZS11A03G046870	ZS11A06G041400
BnMORF7	BnMORF21	ZS11A03G046870	ZS11C01G013620
BnMORF5	BnMORF23	ZS11A03G031220	ZS11C01G060210
BnMORF6	BnMORF22	ZS11A03G034900	ZS11C01G051320
BnMORF4	BnMORF25	ZS11A03G017260	ZS11C03G020440
BnMORF5	BnMORF26	ZS11A03G031220	ZS11C03G038800
BnMORF6	BnMORF27	ZS11A03G034900	ZS11C03G043350
BnMORF7	BnMORF28	ZS11A03G046870	ZS11C03G079820
BnMORF4	BnMORF32	ZS11A03G017260	ZS11C04G065140
BnMORF4	BnMORF29	ZS11A03G017260	ZS11C04G012530
BnMORF6	BnMORF35	ZS11A03G034900	ZS11C05G053380
BnMORF7	BnMORF42	ZS11A03G046870	ZS11C07G052450
BnMORF7	BnMORF41	ZS11A03G046870	ZS11C07G029930
BnMORF8	BnMORF12	ZS11A04G023540	ZS11A05G010990
BnMORF9	BnMORF11	ZS11A04G024620	ZS11A05G009520
BnMORF8	BnMORF24	ZS11A04G023540	ZS11C03G019700
BnMORF9	BnMORF25	ZS11A04G024620	ZS11C03G020440
BnMORF8	BnMORF31	ZS11A04G023540	ZS11C04G063850
BnMORF9	BnMORF32	ZS11A04G024620	ZS11C04G065140
BnMORF9	BnMORF29	ZS11A04G024620	ZS11C04G012530
BnMORF8	BnMORF30	ZS11A04G023540	ZS11C04G015060
BnMORF14	BnMORF27	ZS11A05G030820	ZS11C03G043350
BnMORF11	BnMORF25	ZS11A05G009520	ZS11C03G020440
BnMORF12	BnMORF24	ZS11A05G010990	ZS11C03G019700
BnMORF11	BnMORF29	ZS11A05G009520	ZS11C04G012530
BnMORF12	BnMORF30	ZS11A05G010990	ZS11C04G015060
BnMORF11	BnMORF32	ZS11A05G009520	ZS11C04G065140
BnMORF12	BnMORF31	ZS11A05G010990	ZS11C04G063850
BnMORF13	BnMORF34	ZS11A05G024840	ZS11C05G044530
BnMORF15	BnMORF20	ZS11A06G007720	ZS11A08G029760
BnMORF16	BnMORF21	ZS11A06G041400	ZS11C01G013620
BnMORF15	BnMORF33	ZS11A06G007720	ZS11C05G009080
BnMORF16	BnMORF42	ZS11A06G041400	ZS11C07G052450
BnMORF16	BnMORF41	ZS11A06G041400	ZS11C07G029930
BnMORF15	BnMORF43	ZS11A06G007720	ZS11C08G025790
BnMORF18	BnMORF19	ZS11A07G029000	ZS11A07G036840
BnMORF18	BnMORF37	ZS11A07G029000	ZS11C06G035910
BnMORF19	BnMORF38	ZS11A07G036840	ZS11C06G047270
BnMORF19	BnMORF36	ZS11A07G036840	ZS11C06G035830
BnMORF18	BnMORF38	ZS11A07G029000	ZS11C06G047270
BnMORF17	BnMORF40	ZS11A07G005440	ZS11C07G009940
BnMORF20	BnMORF33	ZS11A08G029760	ZS11C05G009080
BnMORF20	BnMORF43	ZS11A08G029760	ZS11C08G025790
BnMORF21	BnMORF28	ZS11C01G013620	ZS11C03G079820
BnMORF23	BnMORF26	ZS11C01G060210	ZS11C03G038800
BnMORF22	BnMORF27	ZS11C01G051320	ZS11C03G043350
BnMORF22	BnMORF35	ZS11C01G051320	ZS11C05G053380
BnMORF21	BnMORF42	ZS11C01G013620	ZS11C07G052450
BnMORF21	BnMORF41	ZS11C01G013620	ZS11C07G029930
BnMORF24	BnMORF31	ZS11C03G019700	ZS11C04G063850
BnMORF25	BnMORF32	ZS11C03G020440	ZS11C04G065140
BnMORF25	BnMORF29	ZS11C03G020440	ZS11C04G012530
BnMORF24	BnMORF30	ZS11C03G019700	ZS11C04G015060
BnMORF27	BnMORF35	ZS11C03G043350	ZS11C05G053380
BnMORF28	BnMORF42	ZS11C03G079820	ZS11C07G052450
BnMORF29	BnMORF32	ZS11C04G012530	ZS11C04G065140
BnMORF30	BnMORF31	ZS11C04G015060	ZS11C04G063850
BnMORF33	BnMORF43	ZS11C05G009080	ZS11C08G025790
BnMORF36	BnMORF38	ZS11C06G035830	ZS11C06G047270
BnMORF41	BnMORF42	ZS11C07G029930	ZS11C07G052450
