# Supplementary material for: Comprehensive identification, characterization, and expression analysis of the MORF gene family in Brassica napus
Source: BMC Plant Biol. 2024 May 30;24:475. doi: 10.1186/s12870-024-05177-3 (PMC11138011; doi:10.1186/s12870-024-05177-3)
Supplement: Supplementary file 5 — Supplementary Material 5 [file 12870_2024_5177_MOESM5_ESM.xlsx]

## Sheet: Sheet1
Table S4. The cis-regulatory elements found in the promoter regions of BnMORF genes.
Classification of cis-regulatory elements	Number of the genes	Gene name
abscisic acid responsiveness	35	BnMORF1	BnMORF2	BnMORF6	BnMORF7	BnMORF8	BnMORF9	BnMORF10	BnMORF11	BnMORF12	BnMORF13	BnMORF15	BnMORF17	BnMORF18	BnMORF19	BnMORF20	BnMORF21	BnMORF22	BnMORF25	BnMORF26	BnMORF27	BnMORF28	BnMORF29	BnMORF30	BnMORF31	BnMORF33	BnMORF34	BnMORF35	BnMORF36	BnMORF37	BnMORF38	BnMORF39	BnMORF40	BnMORF41	BnMORF42	BnMORF43
MeJA responsiveness	37	BnMORF1	BnMORF2	BnMORF3	BnMORF4	BnMORF5	BnMORF6	BnMORF7	BnMORF8	BnMORF10	BnMORF11	BnMORF12	BnMORF13	BnMORF14	BnMORF15	BnMORF16	BnMORF17	BnMORF18	BnMORF20	BnMORF21	BnMORF22	BnMORF25	BnMORF26	BnMORF27	BnMORF28	BnMORF29	BnMORF31	BnMORF32	BnMORF33	BnMORF34	BnMORF36	BnMORF37	BnMORF38	BnMORF39	BnMORF40	BnMORF41	BnMORF42	BnMORF43
auxin responsive element	21	BnMORF1	BnMORF3	BnMORF6	BnMORF7	BnMORF8	BnMORF10	BnMORF11	BnMORF15	BnMORF19	BnMORF20	BnMORF21	BnMORF22	BnMORF26	BnMORF28	BnMORF29	BnMORF30	BnMORF33	BnMORF34	BnMORF41	BnMORF42	BnMORF43
gibberellin responsive element	27	BnMORF1	BnMORF2	BnMORF4	BnMORF5	BnMORF6	BnMORF7	BnMORF8	BnMORF10	BnMORF12	BnMORF16	BnMORF17	BnMORF19	BnMORF20	BnMORF21	BnMORF22	BnMORF25	BnMORF26	BnMORF27	BnMORF28	BnMORF29	BnMORF30	BnMORF33	BnMORF34	BnMORF39	BnMORF40	BnMORF41	BnMORF42
salicylic acid responsiveness	14	BnMORF3	BnMORF4	BnMORF11	BnMORF14	BnMORF16	BnMORF17	BnMORF19	BnMORF26	BnMORF29	BnMORF31	BnMORF33	BnMORF38	BnMORF39	BnMORF40
defense and stress responsiveness	15	BnMORF7	BnMORF9	BnMORF12	BnMORF15	BnMORF16	BnMORF17	BnMORF20	BnMORF26	BnMORF28	BnMORF29	BnMORF32	BnMORF35	BnMORF41	BnMORF42	BnMORF43
drought inducibility	20	BnMORF1	BnMORF2	BnMORF4	BnMORF5	BnMORF7	BnMORF8	BnMORF9	BnMORF10	BnMORF17	BnMORF18	BnMORF19	BnMORF20	BnMORF21	BnMORF25	BnMORF26	BnMORF29	BnMORF32	BnMORF33	BnMORF42	BnMORF43
low-temperature responsiveness	21	BnMORF2	BnMORF3	BnMORF5	BnMORF6	BnMORF8	BnMORF9	BnMORF10	BnMORF12	BnMORF14	BnMORF17	BnMORF20	BnMORF22	BnMORF27	BnMORF28	BnMORF30	BnMORF31	BnMORF32	BnMORF35	BnMORF36	BnMORF37	BnMORF40
light responsive element	43	BnMORF1	BnMORF2	BnMORF3	BnMORF4	BnMORF5	BnMORF6	BnMORF7	BnMORF8	BnMORF9	BnMORF10	BnMORF11	BnMORF12	BnMORF13	BnMORF14	BnMORF15	BnMORF16	BnMORF17	BnMORF18	BnMORF19	BnMORF20	BnMORF21	BnMORF22	BnMORF23	BnMORF24	BnMORF25	BnMORF26	BnMORF27	BnMORF28	BnMORF29	BnMORF30	BnMORF31	BnMORF32	BnMORF33	BnMORF34	BnMORF35	BnMORF36	BnMORF37	BnMORF38	BnMORF39	BnMORF40	BnMORF41	BnMORF42	BnMORF43
circadian control	9	BnMORF3	BnMORF4	BnMORF8	BnMORF16	BnMORF19	BnMORF31	BnMORF39	BnMORF41	BnMORF42
endosperm expression	7	BnMORF1	BnMORF7	BnMORF8	BnMORF15	BnMORF21	BnMORF22	BnMORF42
anaerobic induction	38	BnMORF1	BnMORF2	BnMORF3	BnMORF4	BnMORF5	BnMORF6	BnMORF7	BnMORF8	BnMORF9	BnMORF10	BnMORF11	BnMORF12	BnMORF13	BnMORF14	BnMORF15	BnMORF16	BnMORF18	BnMORF19	BnMORF20	BnMORF21	BnMORF22	BnMORF25	BnMORF26	BnMORF28	BnMORF29	BnMORF30	BnMORF31	BnMORF32	BnMORF33	BnMORF34	BnMORF36	BnMORF37	BnMORF38	BnMORF39	BnMORF40	BnMORF41	BnMORF42	BnMORF43
meristem expression	18	BnMORF6	BnMORF7	BnMORF11	BnMORF12	BnMORF16	BnMORF17	BnMORF22	BnMORF26	BnMORF27	BnMORF29	BnMORF30	BnMORF33	BnMORF34	BnMORF35	BnMORF39	BnMORF40	BnMORF41	BnMORF42
enhancer-like element involved in anoxic specific inducibility	2	BnMORF27	BnMORF39
flavonoid biosynthetic regulation	6	BnMORF14	BnMORF18	BnMORF29	BnMORF36	BnMORF37	BnMORF38
