# Supplementary material for: Comprehensive identification, characterization, and expression analysis of the MORF gene family in Brassica napus
Source: BMC Plant Biol. 2024 May 30;24:475. doi: 10.1186/s12870-024-05177-3 (PMC11138011; doi:10.1186/s12870-024-05177-3)
Supplement: Supplementary file 6 — Supplementary Material 6 [file 12870_2024_5177_MOESM6_ESM.xlsx]

## Sheet: Sheet1
Table S5. The expression profile of BnMORF genes across different tissues.
Gene ID	root	lower_stem_peel	middle_stem_peel	upper_stem_peel	cotyledon	vegetative_rosette	leaf_2	leaf_6	leaf_10	leaf_18	bud_2mm	bud_4mm	filament	petal	sepal	silique_2DAF	silique_8DAF	silique_20DAF	silique_28DAF	silique_42DAF	seed_14DAF	seed_20DAF	seed_28DAF
BnMORF14	3.109	2.435	3.009	2.94	20.168	14.295	20.393	19.623	21.142	30.761	35.312	43.824	1.357	26.104	16.297	10.082	7.77	3.71	6.326	7.611	1.794	3.867	10.655
BnMORF34	2.132	3.374	1.919	1.975	3.751	3.268	2.451	2.202	2.19	3.061	2.566	1.442	1.537	3.556	2.714	6.431	5.621	3.514	3.403	2.732	2.266	1.883	2.277
BnMORF15	6.798	12.743	10.652	13.798	36.415	32.647	28.344	23.681	23.914	21.338	33.116	13.978	7.481	12.522	13.946	57.21	49.614	30.504	38.357	23.331	22.606	21.284	40.82
BnMORF8	9.965	14.768	7.037	8.758	26.888	29.122	16.98	11.163	10.618	8.436	34.054	11.282	0.585	0.709	1.244	37.75	46.564	28.469	35.141	17.681	14.916	11.395	29.31
BnMORF20	4.903	10.869	6.724	6.336	28.653	21.55	9.67	6.049	5.966	4.625	22.186	8.468	1.789	1.662	2.344	50.006	28.075	17.905	17.038	8.779	10.76	9.929	16.032
BnMORF31	17.123	21.728	11.593	11.832	40.869	55.348	28.923	21.808	18.169	18.943	39.086	14.005	2.734	8.749	8.229	97.088	57.817	32.771	51.114	33.725	15.273	13.115	40.518
BnMORF33	9.514	16.308	19.1	19.159	34.564	31.187	22.515	19.549	17.388	17.033	44.674	15.53	2.148	2.418	6.203	74.272	54.257	34.26	46.955	26.811	20.732	16.664	35.495
BnMORF43	8.222	13.546	11.963	11.624	31.741	31.975	18.496	12.961	14.138	17.032	35.806	17.097	5.86	8.174	10.209	55.724	43.971	27.241	34.97	19.647	17.2	16.481	25.672
BnMORF30	23.124	12.681	8.681	7.276	20.301	26.741	4.732	5.108	3.671	6.424	15.277	5.5	0.625	2.324	1.874	24.434	18.852	15.631	17.649	16.294	13.285	7.5	8.176
BnMORF12	14.846	13.806	6.879	8.335	16.01	26.235	8.326	9.13	6.937	11.441	19.009	7.342	0.843	4.893	3.281	30.984	21.799	16.451	20.759	17.393	11.357	7.262	10.542
BnMORF26	9.417	5.827	3.737	3.477	0.842	1.502	1.232	1.234	1.34	1.575	5.383	2.694	0.774	1.94	1.057	8.38	4.29	2.631	3.078	2.927	8.326	5.668	6.803
BnMORF16	4.405	2.305	1.232	1.383	0.998	1.559	0.486	0.509	0.305	0.881	2.625	0.783	0.831	2.542	1.631	3.205	3.494	1.351	2.031	1.847	4.257	2.145	2.586
BnMORF42	1.3	1.591	0.527	1.137	0.199	0.628	0.15	0.228	0.239	0.484	2.771	0.396	0.265	2.07	0.513	3.41	2.298	0.807	1.086	0.693	1.881	2.233	1.474
BnMORF7	1.346	2.87	0.833	1.387	0.162	0.56	0.31	0.633	0.415	0.589	5.651	0.958	0.284	2.221	0.691	5.991	2.15	2.07	2.204	1.96	2.945	2.195	1.925
BnMORF40	7.989	9.735	5.812	5.559	4.046	4.322	2.257	3.119	2.068	3.904	11.507	4.522	3.273	4.495	4.369	13.223	8.992	5.041	4.938	3.654	9.79	6.858	11.492
BnMORF32	15.329	12.598	8.311	9.658	5.394	7.436	5.329	5.77	4.102	6.278	20.389	8.798	2.814	12.808	5.782	29.077	17.795	12.2	13.581	10.659	18.051	14.581	21.358
BnMORF29	48.092	39.712	34.205	32.293	19.737	23.994	22.226	28.901	21.878	25.34	58.019	24.505	19.149	32.132	25.849	78.282	48.175	33.517	31.704	33.674	64.818	52.213	55.115
BnMORF17	18.54	13.846	8.125	8.238	6.674	11.683	4.751	5.67	3.941	5.709	30.384	9.521	3.997	6.538	5.18	44.172	15.6	9.945	10.889	9.614	15.694	12.493	28.49
BnMORF22	1.426	2.214	1.145	1.169	0.204	0.577	0.659	0.591	0.429	1.25	2.822	1.38	0.191	0.56	0.434	4.589	2.343	0.806	0.92	0.909	2.052	2.042	2.366
BnMORF41	3.584	2.291	1.066	1.599	1.162	1.525	0.436	0.59	0.422	0.823	3.907	1.472	0.437	1.573	0.836	8.364	4.161	1.774	1.778	1.676	3.798	1.895	2.404
BnMORF1	23.746	9.659	6.463	6.613	6.961	13.976	3.778	4.948	3.47	4.626	22.958	7.201	1.462	4.304	3.049	35.491	17.717	8.581	7.883	7.46	19.737	15.035	18.678
BnMORF5	6.193	7.917	5.859	4.844	1.328	2.906	0.929	1.155	0.797	1.529	6.922	2.883	0	0	0	0	6.404	2.411	4.819	3.233	13.347	10.567	6.748
BnMORF11	21.156	22.687	18.221	20.375	9.924	15.45	13.054	13.145	10.022	11.018	47.67	17.807	3.459	7.099	5.14	42.064	38.502	27.046	33.056	21.104	45.933	43.613	46.75
BnMORF21	40.992	21.945	16.68	18.665	17.964	28.275	12.319	16.551	11.845	13.038	44.618	17.598	4.082	14.321	7.507	48.847	46.206	23.508	25.04	23.355	51.354	37.07	46.278
BnMORF9	17.35	12.343	8.015	9.005	5.12	9.134	4.535	5.414	4.26	6.341	20.82	7.582	1.517	5.845	2.67	19.695	16.413	10.735	12.101	10.636	17.422	13.352	20.494
BnMORF23	16.175	14.176	9.119	7.388	3.218	3.915	7.668	7.621	6.705	7.022	15.909	6.071	0.369	1.382	0.688	9.19	10.81	7.153	10.633	10.624	13.004	10.788	14.991
BnMORF13	0.913	1.961	1.094	1.137	2.397	1.819	0.721	0.862	1.045	1.28	1.719	1.019	0.169	0.368	0.967	1.852	2.957	2.156	2.498	1.035	2.378	1.87	1.353
BnMORF19	0.636	2.141	1.237	1.405	1.414	1.372	0.819	0.383	0.742	1.068	1.454	0.322	0.057	0.067	0.198	0.901	1.692	0.754	1.432	0.28	1.506	1.322	1.903
BnMORF18	0.727	0.619	1.029	0.976	2.288	1.864	1.495	0.878	1.061	0.801	1.611	0.578	0.126	0.836	0.329	2.223	2.481	0.565	1.446	0.897	2.126	1.403	2.178
BnMORF36	1.973	1.592	2.791	3.398	2.617	2.291	1.735	0.937	1.563	0.925	1.494	0.473	0.372	0.359	0.347	3.344	3.21	0.757	1.674	1.292	2.337	1.696	2.986
BnMORF38	1.707	2.788	2.679	2.75	1.436	1.818	0.695	1.446	0.911	0.825	1.378	0.756	0.629	1.409	0.715	1.185	0.967	1.151	1.146	0.659	1.451	1.262	1.485
BnMORF37	0.54	1.911	0.884	1.206	0.54	0.452	0.553	0.684	0.8	1.076	0.306	0.311	0.156	0.126	0.154	0.421	0.849	0.623	0.89	0.666	0.811	0.937	0.656
