# Supplementary material for: Comprehensive identification, characterization, and expression analysis of the MORF gene family in Brassica napus
Source: BMC Plant Biol. 2024 May 30;24:475. doi: 10.1186/s12870-024-05177-3 (PMC11138011; doi:10.1186/s12870-024-05177-3)
Supplement: Supplementary file 7 — Supplementary Material 7 [file 12870_2024_5177_MOESM7_ESM.xlsx]

## Sheet: Sheet1
Table S6. The expression profile of BnMORF genes in response to different stress and phytohormone treatments.
Gene ID	control_leaf	salt_12h_leaf	drought_1h_leaf	freezing_3h_leaf	freezing_6h_leaf	heat_6h_leaf	heat_12h_leaf	control_root	salt_12h_root	drought_1h_root	freezing_3h_root	freezing_6h_root	heat_6h_root	heat_12h_root	control_leaf	IAA_1h_leaf	IAA_3h_leaf	GA_1h_leaf	ABA_1h_leaf	BL_1h_leaf	control_root	IAA_1h_root	IAA_3h_root	GA_1h_root	ABA_1h_root	BL_1h_root
BnMORF37	0.54	1.04	0.15	0.21	0.52	0.48	0.6	0.41	0.43	0.52	0.16	0.46	0.44	0.44	0.54	0.29	0.35	0.41	0.19	0.49	0.41	0.27	0.47	0.38	0.4	0.29
BnMORF19	1.42	2.24	0.84	1.36	1.58	1.26	3.11	0.16	0.73	0.69	0.99	0.63	1.14	1.32	1.42	1.59	0.94	1.22	1.05	0.91	0.16	0.69	0.73	0.3	0.71	0.43
BnMORF34	3.75	5.65	2.6	4.15	4.79	3.87	7.11	1.66	2.26	1.48	1.25	1.39	1.68	1.17	3.75	3.91	2.62	2.9	1.78	3.2	1.66	1.21	1.93	1.44	0.82	0.93
BnMORF14	20.18	35.77	9.77	12.4	15.31	47.25	51.23	4.91	3.03	2.52	2.22	2.53	4.25	5.11	20.18	14.99	12.96	15.5	15.41	16.85	4.91	2.04	3.41	2.59	0.46	1.97
BnMORF36	2.62	1.78	1.95	2.81	4.19	0.76	3.78	1.08	0.84	0.77	0.45	1.07	0.97	1.01	2.62	1.36	0.97	1.31	1.32	1.67	1.08	2.61	9.84	1.63	2.77	0.83
BnMORF8	26.91	22.55	26.42	69.62	32.52	17.59	99.96	7.1	9.87	5.7	8.96	12.05	15.53	14.72	26.91	31.87	17.59	17.03	16.44	31.01	7.1	4.37	23.49	4.84	4.37	4.36
BnMORF20	28.67	14.71	19.92	47.15	25.69	11.89	80.21	3.83	7.83	2.07	6.41	6.13	6.95	6.97	28.67	25.87	15.38	19.18	15.75	22.2	3.83	2.89	5.35	5.35	2.62	4.33
BnMORF31	40.9	50.22	45.58	114.5	78.86	47.1	152.68	10.48	17.57	8.6	14.83	20.01	22.35	23.11	40.9	65.16	40.54	37.29	37.13	59.45	10.48	8.99	48.32	10.18	7.58	11.05
BnMORF43	31.76	24.98	25.89	60.7	43.4	23.93	79.97	5	8.88	3.38	7.16	7.56	9.85	8.85	31.76	42.03	27.35	30.4	26.33	37.25	5	5.52	8.86	7.29	4.74	6.61
BnMORF18	2.3	2.81	2.42	3.28	2.41	3.47	7.03	0.8	0.72	0.79	1.47	0.83	1.7	1.22	2.3	2.26	1.73	1.53	1.56	2.59	0.8	0.64	1.16	0.28	0.3	0.39
BnMORF30	20.32	23.17	18.59	54.71	22.5	18.56	62.73	6.39	9.2	6.78	10.3	13.56	10.3	11.13	20.32	36.7	20.66	23.42	15.18	30.18	6.39	12.63	29.31	11.99	11.96	13.4
BnMORF12	16.02	24.14	17.23	75.77	26.77	18.25	66.19	4.48	6.7	4.33	8.14	10.14	8.32	9.06	16.02	33.13	15.37	17.91	13.66	27.17	4.48	10.32	23.18	10.85	7.76	10.8
BnMORF33	34.59	19.28	34.79	89.33	31.58	25.71	76.47	7.98	8.91	5.23	9.51	7.34	12.75	11.41	34.59	44.07	24.91	26.55	27.74	39.85	7.98	6.82	10.91	8.59	4.75	5.75
BnMORF15	36.44	14.91	27.74	62.81	34.94	19.66	53.68	5.57	7.42	4.93	6.97	7.23	8.11	8.81	36.44	39.21	26.34	30.22	27.22	34.8	5.57	5.94	7.59	8.44	5.47	5.93
BnMORF13	2.4	2.86	1.32	4.8	3.26	1.31	3.76	0.41	0.72	0.75	0.77	0.73	0.67	0.8	2.4	1.68	0.91	1.19	0.92	1.7	0.41	0.37	0.63	0.43	0.38	0.34
BnMORF38	1.44	1.75	1.42	1.95	2.7	1.25	2.09	0.89	1.2	1.53	2.73	1.6	1.41	1.23	1.44	1.89	1.49	1.95	1.04	2.12	0.89	0.82	1.21	0.67	1.06	1.69
BnMORF11	9.93	23.21	7.92	56.89	23.19	19.31	51.47	15.13	22.72	10.58	43.15	39	28.44	28.68	9.93	19.82	14.15	10.06	8.24	19.65	15.13	19.36	34.17	24.79	14.03	20.08
BnMORF22	0.2	2.15	0.24	0.28	0.58	1.65	2.3	1.33	1.47	0.86	1.93	2.11	2.92	2	0.2	0.58	0.53	0.37	0.38	0.66	1.33	0.97	1.19	0.95	0.91	0.99
BnMORF41	1.16	1.8	0.3	0.82	0.73	1.62	4.51	2.38	3.26	2.27	2.17	4.88	3.93	3.75	1.16	0.99	0.82	0.46	0.44	1.18	2.38	2.48	6.63	3.59	1.54	2.62
BnMORF16	1	3.21	0.49	0.11	1.39	1.76	3.11	2.37	3.69	2.13	0.81	4.37	4.51	3.72	1	1.37	0.82	0.7	0.43	1.45	2.37	3.17	7.48	4.79	2.01	3.05
BnMORF5	1.33	4.31	0.98	2.12	1.55	2.24	5.66	3.44	3.79	3.41	5.24	6.11	5.31	6.17	1.33	1.52	1.55	1.78	1.66	2.22	3.44	2.83	6.41	1.92	2.34	4.46
BnMORF17	6.68	17.79	5.36	15.74	7.36	15.9	37.69	16.48	20.27	9.94	27.43	40.63	36.45	32.9	6.68	12.53	8.61	7.24	5.27	13.97	16.48	19.54	35.44	19.9	13.21	17.87
BnMORF40	4.05	8.85	2.01	5.1	2.76	8.11	19.28	6.93	8.88	5.25	11.55	15.58	16.84	14.4	4.05	4.81	2.79	2.76	2.36	5.33	6.93	9.01	14.28	8.82	5.67	8.45
BnMORF1	6.97	14.96	5.22	19.02	7.04	9.08	31.06	14.35	21.73	11.08	22.81	31.18	31.05	27.74	6.97	13.42	7.92	7.59	5.17	15.21	14.35	16.56	41.09	17.77	11.98	17.95
BnMORF32	5.4	12.22	3.96	13.03	6.74	13.65	24.72	11.89	15.06	9.73	25.72	29.38	25.07	22.44	5.4	7.8	5.78	3.56	3.17	8.06	11.89	20.29	34.39	15.26	10.65	17.54
BnMORF9	5.12	13.17	4.28	14.05	8.18	12.81	27.26	13.83	13.61	9.22	25.44	29.72	26.71	23.53	5.12	8.5	6.1	4.16	3.17	8.39	13.83	19.97	33.4	15.76	10.25	18.84
BnMORF21	17.98	33.43	9.47	31.15	21.99	24.19	39	24.17	36.49	19.31	30.63	42.23	45.26	41.13	17.98	28.63	22.88	19.7	14.56	31.21	24.17	32.87	56.26	42.17	25.72	33.94
BnMORF7	0.16	1.05	0.11	3.03	1.24	1.07	1.77	1.08	2.38	0.97	5.42	4.42	2.53	2.61	0.16	0.48	0.37	0.25	0.1	0.61	1.08	1.11	2.1	1.29	0.96	1.45
BnMORF42	0.2	0.71	0.13	1.02	0.39	0.27	0.96	1.16	1.31	0.85	3.2	3.32	1.51	1.19	0.2	0.5	0.38	0.19	0.12	0.53	1.16	0.69	1.85	1.59	0.85	0.87
BnMORF26	0.84	2.46	0.44	2.19	1.27	2.56	2.35	3.29	5.92	2.84	9.76	8.91	6.88	6.82	0.84	1.33	0.97	1.28	0.97	1.64	3.29	4.84	8.91	3.95	3.22	4.46
BnMORF29	19.75	35.37	20.54	43.71	25.69	26.68	44.99	40.11	48.41	34.66	74.95	70.63	55.58	58.77	19.75	24.41	19.39	21.24	20.56	27.91	40.11	48.7	59.32	51.93	35.09	49.48
BnMORF23	3.22	11.09	2.59	7.97	5.7	6.48	8.27	7.58	10.93	6.68	17.55	13.51	14.77	11.85	3.22	2.9	4.37	3.04	3.14	3.57	7.58	11.17	14.49	8.31	6.6	9.65
