# Supplementary material for: Comprehensive identification, characterization, and expression analysis of the MORF gene family in Brassica napus
Source: BMC Plant Biol. 2024 May 30;24:475. doi: 10.1186/s12870-024-05177-3 (PMC11138011; doi:10.1186/s12870-024-05177-3)
Supplement: Supplementary file 8 — Supplementary Material 8 [file 12870_2024_5177_MOESM8_ESM.xlsx]

## Sheet: qPCR primer Output
Table S7. Primers used in RT-qPCR to verify the expression levels of BnMORF genes under heat and IAA treatments.
Primer name	Sense Primer (5'-3')	Primer name	Anti-sense Primer (5'-3')
BnMORF1-F	ACAATCACTGGCTCATCA	BnMORF1-R	CGCAAGTCTTCTCATAGGTA
BnMORF7-F	TCAATCACTGGCTCATCA	BnMORF7-R	GCATACATCTTCGTCTTGG
BnMORF11-F	ATCCTCACCGTCACTATTC	BnMORF11-R	TTCGCTTCTTCCTCACTT
BnMORF18-F	GAAGGCTGCGATTACAAG	BnMORF18-R	GTCACCACCATCCACTAT
BnMORF21-F	TACAATCACTGGCTCATCA	BnMORF21-R	ATCACTCCGTTCTCATACTT
BnMORF22-F	TGTTGGCAGTGAAGAAGA	BnMORF22-R	CATCAAGGTAAGAATCAGGAAG
BnMORF29-F	TGCTTCCTGACTCTTACG	BnMORF29-R	CTCCACCATCTTCCTCTG
BnMORF30-F	TTGTGCTTCCTGATTCCT	BnMORF30-R	CATTGTATCTCGGTCTATCTTG
BnMORF31-F	GTGTGAGATTGATGAAGAGAC	BnMORF31-R	GCGAGAGTAACGAGTTCT
BnMORF32-F	CGAGTAGACAGCAGATGAT	BnMORF32-R	GAAGCACGAAGAGAACAC
